# Supplementary material for: Beyond Latency: Chronic Toxoplasma Infection and Its Unveiled Behavioral and Clinical Manifestations—A 30-Year Research Perspective
Source: Biomedicines. 2025 Jul 15;13(7):1731. doi: 10.3390/biomedicines13071731 (PMC12292676; doi:10.3390/biomedicines13071731)
Supplement: Supplementary file 1 [file biomedicines-13-01731-s001.zip]

Archive with 1 entries (1 files):
- biomedicines-3671833-supplementary.pdf
